# Supplementary material for: In Vitro Characterization of Internalization Pathways and Cytotoxic Activity of Anti-HSPG2 Antibody–Drug Conjugates in MDA-MB-231-LM2 Cells
Source: Cancers (Basel). 2026 May 19;18(10):1638. doi: 10.3390/cancers18101638 (PMC13204521; doi:10.3390/cancers18101638)
Supplement: Supplementary file 1 [file cancers-18-01638-s001.zip]

Archive with 2 entries (2 files):
- cancers-4285520-supplementary.pdf
- Supp Fig in slides.pptx
